# Supplementary material for: A Novel Time-Resolved Fluorescence Resonance Energy Transfer Assay for the Discovery of Small-Molecule Inhibitors of HIV-1 Tat-Regulated Transcription
Source: Int J Mol Sci. 2023 May 23;24(11):9139. doi: 10.3390/ijms24119139 (PMC10252837; doi:10.3390/ijms24119139)
Supplement: Supplementary file 1 [file ijms-24-09139-s001.zip]

Archive with 1 entries (1 files):
- ijms-2404096-supplementary.pdf
